# Supplementary material for: Oxysterols as lipid mediators: Their biosynthetic genes, enzymes and metabolites
Source: Prostaglandins Other Lipid Mediat. 2020 Apr;147:106381. doi: 10.1016/j.prostaglandins.2019.106381 (PMC7081179; doi:10.1016/j.prostaglandins.2019.106381)
Supplement: Supplementary file 1 [file mmc1.xlsx]

## Sheet: Sheet1
Supplemental Table. Enzymes and Genes Invoved in Oxysterol Biosynthesis
Gene	Enzyme	Location	Expression	Gene ID Mouse	Gene ID Human	Deficiency in Man
CYP7A1	CYP7A1	ER	Liver	13122	1581	Sterol 7α-hydroxylase deficiency, hyperlipidaemia/gall stones
CYP27A1	CYP27A1	MIT	Broad	104086	1593	Sterol 27-hydroxylase deficiency, cerebrotendinous xanthomatosis (CTX)
HSD3B7	HSD3B7	ER	Ubiquitous	101502	80270	3β-Hydroxy-Δ5-steroid oxidoreductase deficiency, giant cell hepatitis, liver failure
CYP3A4	CYP3A4	ER	Liver, duodenum, small intestine		1576
Cyp3a11	CYP3A11	ER	Liver	13112
CYP8B1	CYP8B1	ER	Liver	13124	1582	Not described
AKR1D1	AKR1D1	CYT	Liver	208665	6718	Δ4-3-Oxosteroid-5β-reductase deficiency, liver failure
AKR1C4	AKR1C4	CYT	Liver, gall bladder		1109	Not described
CH25H	CH25H	ER		12642	9023	Cholesterol 25-hydroxylase deficiency, susceptibility to BCG abyss.
CYP7B1	CYP7B1	ER	Ubiquitous	13123	9420	Oxysterol 7α-hydroxylase deficiency, hereditary spastic paraplegia type 5 (SPG5)
CYP46A1	CYP46A1	ER	Brain	13116	10858	Not described
CYP39A1	CYP39A1	ER	Broad	56050	51302	Not described
SLC27A5	SLC27A5	ER	Mostly liver	26459	10998
SLC27A2	SLC27A2	ER/PER	Mostly liver, kidney	26458	11001	X-linked adrenoleukodystrophy
ABCD3	ABCD3		Ubiquitous	19299	5825	Zellweger syndrome
AMACR	AMACR	MIT/PER	Broad	17117	23600	AMACR deficiency, lipid malabsorption
ACOX2	ACOX2	PER	Broad	93732	8309	ACOX2 deficiency, Zellweger-like, liver fibrosis, ataxia, cognitive-impairment
HSD17B4	HSD17B4	PER	Ubiquitous	15488	3295	DBP deficiency, developmental defects, liver disease
SCP2	SCPx	PER	Broad	20280	6342	SCPx deficiency, progressive neuropathy
BAAT	BAAT	PER/CYT	Liver	12012	570	BAAT deficiency, familial hypercholanemia
ACOT8	ACOT8	PER	Broad	114698376	122970
EHHADH	EHHADH	PER	Mostly liver, kidney	74147	1962
HSD11B1	HSD11B1	ER	Mostly liver	15483	3290	Cortisone reductase deficiency
HSD11B2	HSD11B2		Mostly kidney, colon	15484	3291	Apparent mineralocorticoid excess syndrome, hypertension
UGT3A1	UGT3A1		Mostly kidney, liver	223337	133688
SULT2A1	SULT2A1		Mostly liver, adrenals		6822
EBP	EBP	ER	Ubiquitous	13595	10682	Chondrodysplasia punctata 2
DHCR7	DHCR7	ER	Ubiquitous	13360	1717	Smith-Lemli-Opitz syndrome (SLOS)
SQLE	SQLE	ER	Broad	20775	6713
LSS	LSS	ER	Ubiquitous	16987	4047
CYP11A1	CYP11A1	MIT	Mostly adrenal, also placenta testis	13070	1583	Adrenal insufficiency
Gene ID according to NCBI
Abbreviations
ABC, ATP binding casette
ACOT, acyl-CoA thioesterase
ACOX2, acyl-CoA oxidase 2
AKR, Aldo-keto reductase
AMACR, alpha-methylacyl-CoA recamase
BAAT, bile acid-CoA:amino acid N-acyltransferase
BCG, Bacillus Calmette–Guérin
CYP, Cyp, cytochrome P450
CYT, cytoplasmic
DBP, D-bifunctional protein
DHCR, dehydrocholesterol reductase
EBP, emopamil binding protein
EHHADH. enoyl-CoA hydratase and 3-hydroxyacyl CoA dehydrogenase
ER, endoplasmic reticulum
HSD, hydroxysteroid dehydrogenase
LSS, lanosterol synthase
MIT, mitochondia
PER, peroxisome
SCP, sterol carrier protein
SLC, solute carrier
SQLE, squalene epoxidase
UGT, UDP glycosyltransferase
